# Supplementary material for: Barriers and enablers for deprescribing benzodiazepine receptor agonists in older adults: a systematic review of qualitative and quantitative studies using the theoretical domains framework
Source: Implement Sci. 2022 Jul 8;17:41. doi: 10.1186/s13012-022-01206-7 (PMC9264665; doi:10.1186/s13012-022-01206-7)
Supplement: Supplementary file 3 — Additional file 3. Data extraction form. [file 13012_2022_1206_MOESM3_ESM.xlsx]

## Sheet: Sheet1
General informations																Qualitative informations									Quantitative informations								General informations
1st Author	Publication Year	Journal of publication	Title	Correspondance informations	Fundings	Objective	Type of study (quanti, qualit or mixed-methods)	Study context			Population			BZRA information		Population			Methods				Results		Population			Methods				Results	Discussion (relevant points)	Conclusion
								Country	Setting	Year	Inclusion criteria	Exlusion criteria	Recruitment	BZRA considered (ATC)	BZRA deprescribing definition	Who ? (Patients, GPs..)	Number	Age	Data collection type	Development of interview guide	Themes of the interview	Analysis type	Themes (1 line/theme)	Corresponding citations	Who ? (Patients, GPs..)	Number	Age	Type of quantitative study	Intervention if any	Measure (1 line/mesure)	Tool for measurment
